# Supplementary material for: Design and assessment of a public health course as a general education elective for non-medical undergraduates
Source: Front Public Health. 2025 Feb 17;13:1496283. doi: 10.3389/fpubh.2025.1496283 (PMC11872931; doi:10.3389/fpubh.2025.1496283)
Supplement: Supplementary file 1 [file Table_1.xlsx]

## Sheet: Sheet1
Nankai University (the second semester of the 2023-2024 academic year) teaching record sheet
Opening unit		Medical school	Teacher's name		Li Xinyang						Teacher's number		9920210028
Course name		Public health and health	Zhou Xueshi		2		Credit		2		Course number		UPEC0935.
Class time		Wednesday 9-10	Location of class		208, Area D, Jinnan Public Education Building						Teaching class information		P:49 NO: 2800
Student number	Full name	Special field of study	Study category	Whether to self-study	Group number	.Usual performance record								Normal times	End of a term	General comment
21		Political Science and Administration	Normal	.No
21		Communication engineering	Normal	.No
21		History (Bo Ling Class)	Normal	.No
22		International Chinese Education	Normal	.No
22		Automate	Normal	.No
22		Science of law	Normal	.No
22		Software engineering	Normal	.No
22		Cultural relics and museology	Normal	.No
22		Cultural relics and museology	Normal	.No
22		Material chemistry	Normal	.No
22		Intelligent science and technology	Normal	.No
22		International Chinese Education	Normal	.No
22		Finance	Normal	.No
22		Science of law	Normal	.No
23		Marxist theory	Normal	.No
23		Marxist theory	Normal	.No
23		Public management category	Normal	.No
23		Public management category	Normal	.No
23		Information Engineering Innovation Class	Normal	.No
23		Information Engineering Innovation Class	Normal	.No
23		Information Engineering Innovation Class	Normal	.No
23		Information Engineering Innovation Class	Normal	.No
23		Science Experimental Class (things	Normal	.No
23		Information Engineering Innovation Class	Normal	.No
23		Finance	Normal	.No
23		Finance	Normal	.No
23		Finance	Normal	.No
23		Finance	Normal	.No
23		Information Engineering Innovation Class	Normal	.No
23		Intelligent science and technology	Normal	.No
23		Information Engineering Innovation Class	Normal	.No
23		Intelligent science and technology	Normal	.No
Note: Please sign the changes and submit them to this teaching unit for archiving together with the final assessment (examination) materials.							Teacher's signature: ________20___ year __ month __ day
Nankai University (the second semester of the 2023-2024 academic year) teaching record sheet
Opening unit		Medical school	Teacher's name		Li Xinyang						Teacher's number		9920210028
Course name		Public health and health	Zhou Xueshi		2		Credit		2		Course number		UPEC0935.
Class time		Wednesday 9-10	Location of class		208, Area D, Jinnan Public Education Building						Teaching class information		P:49 NO: 2800
Student number	Full name	Special field of study	Study category	Whether to self-study	Group number	.Usual performance record								Normal times	End of a term	General comment
23		Information Engineering Innovation Class	Normal	.No
23		Intelligent science and technology	Normal	.No
23		Information Engineering Innovation Class	Normal	.No
23		Information Engineering Innovation Class	Normal	.No
23		Intelligent science and technology	Normal	.No
23		Information Engineering Innovation Class	Normal	.No
23		Information Engineering Innovation Class	Normal	.No
23		Information Engineering Innovation Class	Normal	.No
23		Information Engineering Innovation Class	Normal	.No
23		Information Engineering Innovation Class	Normal	.No
23		Information Engineering Innovation Class	Normal	.No
23		Finance	Normal	.No
23		Information Engineering Innovation Class	Normal	.No
23		Information Engineering Innovation Class	Normal	.No
23		Information Engineering Innovation Class	Normal	.No
23		Information Engineering Innovation Class	Normal	.No
23		Information Engineering Innovation Class	Normal	.No
Note: Please sign the changes and submit them to this teaching unit for archiving together with the final assessment (examination) materials.										Teacher's signature: ________20___ year __ month __ day
